# Supplementary material for: Standardizing Survey Data Collection to Enhance Reproducibility: Development and Comparative Evaluation of the ReproSchema Ecosystem
Source: J Med Internet Res. 2025 Jul 11;27:e63343. doi: 10.2196/63343 (PMC12299943; doi:10.2196/63343)
Supplement: Multimedia Appendix 2 [file jmir_v27i1e63343_app2.xlsx]

## Sheet: selection
Name	Website	Source	Research/Academia oriented? (Yes/No)	Type	Google Scholar	Filteration
Alchemer	https://www.alchemer.com/	Google Search	N	Questionnaire Focused		1st round (Research/Academia oriented?)
Ask Nicely	https://www.asknicely.com/	Google Search	N	Questionnaire Focused		1st round (Research/Academia oriented?)
BlockSurvey	https://blocksurvey.io/	Google Search	N	Questionnaire Focused		1st round (Research/Academia oriented?)
CEDAR	https://more.metadatacenter.org/	Expert Recommendation	Y	Questionnaire Focused	Gonçalves, R. S., O’Connor, M. J., Martínez-Romero, M., Egyedi, A. L., Willrett, D., Graybeal, J., & Musen, M. A. (2017). The CEDAR workbench: an ontology-assisted environment for authoring metadata that describe scientific experiments. In The Semantic Web–ISWC 2017: 16th International Semantic Web Conference, Vienna, Austria, October 21-25, 2017, Proceedings, Part II 16 (pp. 103-110). Springer I…
Crowdsignal	https://crowdsignal.com/	Google Search	N	Questionnaire Focused		1st round (Research/Academia oriented?)
Delighted	https://delighted.com/	Google Search	N	Questionnaire Focused		1st round (Research/Academia oriented?)
Formplus	https://www.formpl.us/	Google Search	N	Questionnaire Focused		1st round (Research/Academia oriented?)
formr	https://formr.org/	Google Search	Y	Questionnaire Focused	Arslan, R. C., Walther, M. P., & Tata, C. S. (2020). formr: A study framework allowing for automated feedback generation and complex longitudinal experience-sampling studies using R. Behavior research methods, 52(1), 376-387.
forms.app	https://forms.app/	Google Search	N	Questionnaire Focused		1st round (Research/Academia oriented?)
formstack	https://www.formstack.com/products/online-forms	Google Search	N	Questionnaire Focused		1st round (Research/Academia oriented?)
Fulcrum	https://www.fulcrumapp.com/	Google Search	N	Questionnaire Focused		1st round (Research/Academia oriented?)
Fynzo Survey	https://www.fynzo.com/survey/	Google Search	N	Questionnaire Focused		1st round (Research/Academia oriented?)
Google Forms	https://www.google.com/forms	Google Search	N	Questionnaire Focused		1st round (Research/Academia oriented?)
Gorilla	https://gorilla.sc/	Google Search	Y	Experiment Focused		2nd round (Type)
Informizely	https://www.informizely.com/	Google Search	N	Questionnaire Focused		1st round (Research/Academia oriented?)
Inquisit	https://www.millisecond.com/	Google Search	Y	Experiment Focused		2nd round (Type)
JATOS	https://www.jatos.org/	Google Search	Y	Experiment Focused		2nd round (Type)
Jotforms	https://www.jotform.com/	Google Search	N	Questionnaire Focused		1st round (Research/Academia oriented?)
jsPsych	https://www.jspsych.org/7.3/	Google Search	Y	Experiment Focused		2nd round (Type)
KoboToolbox	https://www.kobotoolbox.org/	Google Search	Y	Questionnaire Focused	Das, A. S. (2024). KoboToolbox. In Open Electronic Data Capture Tools for Medical and Biomedical Research and Medical Allied Professionals (pp. 241-329). Academic Press.
lab.js	https://lab.js.org/	Google Search	Y	Experiment Focused		2nd round (Type)
LabVanced	https://www.labvanced.com/	Google Search	Y	Experiment Focused		2nd round (Type)
LimeSurvey	https://www.limesurvey.org/	Google Search	N	Questionnaire Focused		1st round (Research/Academia oriented?)
LIONESS lab	https://lioness-lab.org/	Google Search	Y	Experiment Focused		2nd round (Type)
LORIS	https://loris.ca/	Expert Recommendation	Y	Experiment + Questionnaire	Das, S., Zijdenbos, A. P., Harlap, J., Vins, D., & Evans, A. C. (2012). LORIS: a web-based data management system for multi-center studies. Frontiers in neuroinformatics, 5, 37.
MindLogger	https://mindlogger.org/	Expert Recommendation	Y	Experiment + Questionnaire	Klein, A., Clucas, J., Krishnakumar, A., Ghosh, S. S., Van Auken, W., Thonet, B., ... & Milham, M. P. (2021). Remote digital psychiatry for mobile mental health assessment and therapy: MindLogger platform development study. Journal of medical Internet research, 23(11), e22369.
Mopinion	https://mopinion.com/	Google Search	N	Questionnaire Focused		1st round (Research/Academia oriented?)
OpenClinica	https://www.openclinica.com/	Expert Recommendation	Y	Questionnaire Focused	Cavelaars, M., Rousseau, J., Parlayan, C., de Ridder, S., Verburg, A., Ross, R., ... & Verheul, H. (2015). OpenClinica. Journal of clinical bioinformatics, 5, 1-2.
oTree	https://www.otree.org/	Google Search	Y	Experiment Focused		2nd round (Type)
PaperForm	https://paperform.co/	Google Search	N	Questionnaire Focused		1st round (Research/Academia oriented?)
Pavlovia	https://pavlovia.org/	Google Search	Y	Experiment + Questionnaire	Peirce, J., Hirst, R., & MacAskill, M. (2022). Building experiments in PsychoPy. Sage.
Pollfish	https://www.pollfish.com/	Google Search	N	Questionnaire Focused		1st round (Research/Academia oriented?)
ProProfs survey maker	https://www.proprofssurvey.com/	Google Search	N	Questionnaire Focused		1st round (Research/Academia oriented?)
PsyToolkit	https://www.psytoolkit.org/	Google Search	Y	Experiment + Questionnaire	Stoet, G. (2017). PsyToolkit: A novel web-based method for running online questionnaires and reaction-time experiments. Teaching of Psychology, 44(1), 24-31.
Qualaroo	https://qualaroo.com/	Google Search	N	Questionnaire Focused		1st round (Research/Academia oriented?)
Qualtrics	https://www.qualtrics.com/	Google Search	Y	Questionnaire Focused	Qualtrics, L. L. C. (2020). Online survey software. https://scholar.google.com/scholar?hl=en&as_sdt=0%2C22&q=Qualtrics&btnG=&oq=Qua
QuestionPro	https://www.questionpro.com/	Google Search	N	Questionnaire Focused		1st round (Research/Academia oriented?)
REDCap	https://www.project-redcap.org/	Google Search	Y	Questionnaire Focused	Harris, P. A., Taylor, R., Minor, B. L., Elliott, V., Fernandez, M., O'Neal, L., ... & REDCap Consortium. (2019). The REDCap consortium: building an international community of software platform partners. Journal of biomedical informatics, 95, 103208.
Shout	https://shout.com/	Google Search	N	Questionnaire Focused		1st round (Research/Academia oriented?)
SimplePhy	https://simplephy.psych.ucsb.edu/	Google Search	Y	Experiment Focused		2nd round (Type)
SoGolytics	https://www.sogolytics.com/	Google Search	N	Questionnaire Focused		1st round (Research/Academia oriented?)
Survey CTO	https://www.surveycto.com/	Google Search	Y	Questionnaire Focused	https://scholar.google.com/scholar?hl=en&as_sdt=0%2C22&q=Survey+CTO&btnG=
SurveyKing	https://www.surveyking.com/	Google Search	N	Questionnaire Focused		1st round (Research/Academia oriented?)
SurveyMonkey	https://www.surveymonkey.com/	Google Search	Y	Questionnaire Focused	https://scholar.google.com/scholar?hl=en&as_sdt=0%2C22&q=SurveyMonkey&btnG=&oq=Survey
SurveyPlanet	https://surveyplanet.com/	Google Search	N	Questionnaire Focused		1st round (Research/Academia oriented?)
SurveySensum	https://www.surveysensum.com/	Google Search	N	Questionnaire Focused		1st round (Research/Academia oriented?)
SurveySparrow	https://surveysparrow.com/	Google Search	N	Questionnaire Focused		1st round (Research/Academia oriented?)
Teamscope	https://www.teamscopeapp.com/	Google Search	Y	Questionnaire Focused	https://scholar.google.com/scholar?hl=en&as_sdt=0%2C22&q=Teamscope&btnG=	3rd round (Google Scholar)
Testable	https://www.testable.org/	Google Search	Y	Experiment Focused		2nd round (Type)
Typeform	https://www.typeform.com/	Google Search	N	Questionnaire Focused		1st round (Research/Academia oriented?)
Zoho Survey	https://www.zoho.com/survey/	Google Search	N	Questionnaire Focused		1st round (Research/Academia oriented?)
Zonka Feedback	https://www.zonkafeedback.com/	Google Search	N	Questionnaire Focused		1st round (Research/Academia oriented?)
zTree	https://www.ztree.uzh.ch/en.html	Google Search	Y	Experiment Focused		2nd round (Type)

## Sheet: comparison results
					Findability				Accessibility				Interoperability			Reusability			Functionality								Comparison Procedure
Name	Website	Description	Version	Schema	F1 (identifier)	F2 (metadata)	F3 (metadata-questionnaire)	F4 (search)	A1 (protocol)	A2 (open-protocols)	A3 (access)	A4 (metadata-access)	I1 (formats)	I2 (terms)	I3 (references)	R1 (detailed-metadata)	R2 (license)	R3 (provenance)	Shared Assessments	Multilingual	Multimedia	Validation	Logic	Score	Adaptability	Non-Code
CEDAR	https://more.metadatacenter.org/	CEDAR is a metadata management tool focused on enhancing the annotation and retrieval of biomedical research data, adhering to FAIR principles.	v2.6.56	Y	Y	Y	Y	Y	Y	Y	Y	Y	Y	Y	Y	Y	Y	Y	Y	N	Y	N	N	N	N	N	publication, documentation, account
formr	https://formr.org/	formr is a free, open-source platform that enables creating and sharing surveys with live and interactive feedback, reminders, responsive layout and more.	v0.21.0	N	N	Y	N	Y	Y	Y	Y	N	Y	Y	N	Y	N	Y	N	Y	Y	Y	Y	Y	Y	Y	documentation; signed up for an accout but only get a limited one without permission to create a study; upgrading to an administrative account is unaccessible (https://workshops.formr.org/documentation/#get_started)
KoboToolbox	https://www.kobotoolbox.org/	KoboToolbox is a data collection, management, and visualization platform used globally for research and social good.	v2.024.12b	N	N	Y	N	Y	Y	Y	Y	N	Y	Y	N	N	N	Y	N	N	Y	Y	Y	Y	Y	Y	documentation, account
LORIS	https://loris.ca/	LORIS (Longitudinal Online Research and Imaging System) provides data- and project-management for behavioural, clinical, neuroimaging and genetic data acquired over time or at different sites.	v24.1.7	N (schema link https://github.com/aces/Loris/wiki/LORIS-database-schema is invalid)	N	Y	N	Y	Y	Y	Y	Y	Y	Y	N	N	N	Y	N	N	N	Y	Y	Y	Y	Y	publication, documention
MindLogger	https://mindlogger.org/	MindLogger is an open, no code ecosystem to create, share, and administer a wide range of Activities for data collection and content delivery.	v1.25.0	Y (using ReproSchema)	Y	Y	Y	Y	Y	Y	Y	Y	Y	Y	Y	Y	Y	Y	Y	Y	Y	Y	Y	Y	Y	Y	publication, documention, account
OpenClinica	https://www.openclinica.com/	OpenClinica is an open source software for Electronic Data Capture (EDC) and Clinical Data Management (CDM) used to optimize clinical trial workflow in a smart and secure fashion.	Community Edition (OC4)	N	N	Y	N	Y	Y	Y	Y	N	Y	Y	N	N	N	Y	Y	Y	Y	Y	Y	Y	Y	Y	documentation
Pavlovia	https://pavlovia.org/	Pavlovia is an open-source, online platform that allows researchers to host and run cognitive tasks, behavioral experiments and psychological research remotely.	v2024.1.4 (PsychoPy version)	N	N	N	N	Y	Y	Y	Y	N	Y	Y	N	N	N	Y	N	Y	Y	Y	Y	N	N	N	documentation, account
PsyToolkit	https://www.psytoolkit.org/	PsyToolkit is a website that allows to design, run, and analyze online experiments and surveys in cognitive and personality psychology.	v3.4.6	N	N	N	N	Y	Y	Y	Y	N	Y	Y	N	N	N	N	Y	N	Y	Y	Y	Y	N	Y	publication, documentation, account
Qualtrics	https://www.qualtrics.com/	Qualtrics is a survey tool offering functionalities for academic research, market studies, and customer feedback, with analytics capabilities.	2024-05-01	N	N	N	N	Y	Y	Y	Y	N	Y	Y	N	N	N	Y	N	Y	Y	Y	Y	Y	Y	Y	documentation, account
REDCap	https://www.project-redcap.org/	REDCap is a secure web platform for building and managing online databases and surveys.	v13.8.2	N	N	Y	Y	Y	Y	Y	Y	N	Y	Y	N	N	N	Y	Y	Y	Y	Y	Y	Y	Y	Y	documentation, account
ReproSchema	https://github.com/ReproNim/reproschema	ReproSchema is a system designed for standardizing and sharing research protocols, ensuring reproducibility and consistency across research settings.	2024-05-01	Y	Y	Y	Y	Y	Y	Y	Y	Y	Y	Y	Y	Y	Y	Y	Y	Y	Y	Y	Y	Y	N	N
Survey CTO	https://www.surveycto.com/	SurveyCTO is a data collection platform specialized in mobile data and working in offline settings.	v2.81.3	N	N	Y	N	Y	Y	Y	Y	N	Y	Y	N	N	N	N	N	Y	Y	Y	Y	N	Y	Y	documentation, account
SurveyMonkey	https://www.surveymonkey.com/	SurveyMonkey is an online survey development software that provides survey creation and analysis tools for diverse research needs.	2024-05-01	N	N	N	N	N	Y	Y	Y	N	Y	Y	N	N	N	N	N	Y	Y	Y	Y	Y	Y	Y	documentation, account

## Sheet: comparison criteria (FAIR)
	Original	Adapted	Examples (Operational Definition)
Findability	(meta)data are assigned a globally unique and persistent identifier	Does the platform assign persistent identifiers to questionnaires and their elements (e.g., questions, response options)?	Use of UUIDs or DOIs for surveys and individual questions.
	Data are described with rich metadata	Does the platform support rich metadata to describe questionnaires and their elements, including description, version, date created, etc.?	metadata includes the description, version history, and questionnaire modification date.
	Metadata clearly and explicitly include the identifier of the data it describes	Is it easy to associate metadata with the underlying questionnaire?	Metadata entries explicitly referencing the unique identifiers of each question and response option.
	(meta)data are registered or indexed in a searchable resource	Are questionnaires and their elements indexed in a searchable database or repository?	Integration with searchable repositories or internal indexing that supports querying surveys by various attributes.
Accessibility	(meta)data are retrievable by their identifier using a standardized communications protocol	Can questionnaires and their elements be accessed using standardized protocols (e.g., HTTP, REST API)?	Availability of questionnaires via API endpoints with unique identifiers.
	The protocol is open, free, and universally implementable	Are the protocols used for accessing questionnaires open, free, and widely supported?	Use of HTTP/HTTPS for data retrieval.
	The protocol allows for an authentication and authorization procedure, where necessary	Does the platform support secure access mechanisms (e.g., OAuth, API keys)?	Authentication methods to control access to sensitive surveys.
	Metadata are accessible, even when the data are no longer available	Is the metadata describing the questionnaires accessible even if the actual questionnaires content is removed or archived?	Metadata records remain accessible through a public repository even if the questionnaires is retired.
Interoperability	(meta)data use a formal, accessible, shared, and broadly applicable language for knowledge representation	Are broadly applicable formats used for representing surveys and their elements (e.g., JSON, XML)?	Use of JSON Schema or XML Schema for survey definitions.
	(meta)data use vocabularies that follow FAIR principles	Does the platform use standardized sets of terms in questions and answer choices?	Use of standardized question/answer taxonomies
	(meta)data include qualified references to other (meta)data	Are references to related questionnaires, vocabularies used, question items, or external resources included?	Cross-references between questions in different surveys or linking to external datasets.
Reusability	meta(data) are richly described with a plurality of accurate and relevant attributes	Is detailed metadata provided for questionnaires and their elements, covering all relevant aspects (e.g., methodology, intended use)?	Comprehensive metadata including author, purpose, creation date, version history, etc.
	(meta)data are released with a clear and accessible data usage license	Are clear and accessible usage licenses provided for surveys and their elements? This is different from the license a platform uses for itself.	Licensing information (e.g., Creative Commons) clearly indicated in the metadata.
	(meta)data are associated with detailed provenance	Is detailed provenance information available for questions and their elements, including creation and modification history?	Versioning information and audit trails showing changes and authorship.
	(meta)data meet domain-relevant community standards	Do surveys and their elements comply with relevant standards in the field (e.g., DDI for social science surveys)?	Adherence to domain-specific metadata standards and best practices.	N/A

## Sheet: comparison criteria (functional
Criteria	Definition
Shared Assessments	Whether the platform provides at least one of the widly used mental health assessments (e.g., PHQ-9, GAD-7, etc.) for immediate use.
Multilingual	Whether the platform supports multiple languages for assessments.
Multimedia	Whether users can directly upload multimedia clips, such as video or audio, into assessments.
Validation	If the platform offers customizable mechanisms to ensure that entered data meets specific criteria, such as age within a predetermined range.
Logic	If the platform supports skip or branch logic, allowing the response to a question to determine the subsequent question.
Score	Whether users can implement derivative calculations based on questionnaire responses.
Mobile	Whether the platform is optimized for use across various devices, including mobile phones, tablets, and desktops.
Non-Code	Whether the platform is accessible to researchers without programming skills.
